# Supplementary material for: A Global Collaborative Comparison of SARS-CoV-2 Antigenicity Across 15 Laboratories
Source: Viruses. 2024 Dec 18;16(12):1936. doi: 10.3390/v16121936 (PMC11680265; doi:10.3390/v16121936)
Supplement: Supplementary file 1 [file viruses-16-01936-s001.zip]

Archive with 1 entries (1 files):
- viruses-3338785-supplementary.pdf
